# Supplementary material for: Adult Age Threshold Estimation Using Radiographic Evaluation of Wrist–Hand Skeletal Maturation: A Systematic Review and Meta-Analysis
Source: Diagnostics (Basel). 2026 Jul 3;16(13):2093. doi: 10.3390/diagnostics16132093 (PMC13360149; doi:10.3390/diagnostics16132093)
Supplement: Supplementary file 1 [file diagnostics-16-02093-s001.zip]

Archive with 1 entries (1 files):
- diagnostics-4257829-supplementary.pdf
